# Supplementary material for: Mapping the Prosthetic–Host Interactome: From Systemic Inflammation to Biological Integration in Mesh-Enhanced Therapies METs—A Scoping Review
Source: Int J Mol Sci. 2026 Jul 9;27(14):6153. doi: 10.3390/ijms27146153 (PMC13409846; doi:10.3390/ijms27146153)
Supplement: Supplementary file 1 [file ijms-27-06153-s001.zip]

Archive with 1 entries (1 files):
- ijms-4355705-supplementary.pdf
